# Supplementary material for: Enhancing Gene Delivery in NB-4 Cells: Overcoming Transduction and Selection Challenges
Source: Cells. 2024 Nov 8;13(22):1849. doi: 10.3390/cells13221849 (PMC11593156; doi:10.3390/cells13221849)
Supplement: Supplementary file 1 [file cells-13-01849-s001.zip]

Archive with 1 entries (1 files):
- cells-3221884-supplementary.pdf
